# Supplementary material for: How Much Overtesting Is Needed to Safely Exclude a Diagnosis? A Different Perspective on Triage Testing Using Bayes' Theorem
Source: PLoS One. 2016 Mar 3;11(3):e0150891. doi: 10.1371/journal.pone.0150891 (PMC4777363; doi:10.1371/journal.pone.0150891)
Supplement: S1 Fig — Sensitivity and specificity of the screening strategy (99% and 38%, respectively, in this example) can be varied using the slides or by changing the numbers in the yellow area. This illustrates the profound impact this has on the other parameters. (XLS) [file pone.0150891.s001.xls]

## Sheet: Supplement figure 1
					sensitivity of screening strategy in %									specificity of screening strategy in %
					99									38

## Sheet: Supplement table 1 part A to C
	Appendix table 1 part A: proportion of negative confirmation test in relation to the proportion of missed diagnoses
	Sensitivity	Specificity	pre-test probability	proportion of positive confirmation tests	proportion of negative confirmation tests
	0.988	0.375	0.239923	0.332884	0.667116
	LR+	1		proportion of missed diagnoses in those tested
	1.5808	0.032		0.01
	Appendix Table 1 part B: proportion of missed diagnoses and negative confirmation test in relation to the clinical suspicion
	Sensitivity	Specificity	pre-test probability	proportion of positive confirmation tests	proportion of negative confirmation tests
	0.988	0.375	0.18	0.257612	0.742388
	LR+	LR-		proportion of missed diagnoses in those tested
	1.5808	0.032		0.00697539
	Appendix Table 1 part C: proprotion of missed diagnoses in relation to the proportion of confirmation test
	Sensitivity	Specificity	pre-test probability	proportion of positive confirmation tests	proportion of negative confirmation tests
	0.988	0.375	0.136552	0.2	0.8
	LR+	LR-		proportion of missed diagnoses in those tested
	1.5808	0.032		0.00503525

## Sheet: formulas supplement tables 1 AC
																			0
			formula table 1 part A: proportion of negative confirmation test in relation to the proprotion of missed diagnoses
			Sensitivity	Specificity	pre-test probability	Prior odds	positive predictive value in odds	positive predictive value	proportion of negative confirmation tests
			0.988	0.375	0.239923	0.315657	0.49899	0.332884	0.667116
			LR+	LR-			negative predictive value in odds	proportion of missed diagnoses
			1.5808	0.032			0.010101	0.01
			formula Table 1 part B: proprotion of missed diagnoses and negative confirmation test in relation to the pre-test probability
			Sensitivity	Specificity	pre-test probability	Prior odds	positive predictive value in odds	positive predictive value	proportion of negative confirmation tests
			0.988	0.375	0.18	0.219512	0.347005	0.257612	0.742388
			LR+	LR-			negative predictive value in odds	proportion of missed diagnoses
			1.5808	0.032			0.00702439	0.00697539
			formula Table 1 part C: proportion of missed diagnoses in relation to the proportion of negative confirmation test
			Sensitivity	Specificity	pre-test probability	Prior odds	positive predictive value in odds	positive predictive value	proportion of negative confirmation tests
			0.988	0.375	0.136552	0.158148	0.25	0.2	0.8
			LR+	LR-			negative predictive value in odds	proportion of missed diagnoses
			1.5808	0.032			0.00506073	0.00503525

## Sheet: formulas supplement figure 2
sensitivity	specificity	LH+	LH-	prior odds	post odds pos	PPV	post odds neg	NPV	proportion of negative confirmation tests in %	proportion of missed diagnosis in %	prior probability in %
99	38	1.59677	0.0263158	0	0	0	0	0	100	0	0
		1.59677	0.0263158	0.010101	0.016129	0.015873	0.000265816	0.000265745	98.4127	0.0265816	1
		1.59677	0.0263158	0.0204082	0.0325872	0.0315588	0.000537057	0.000536769	96.8441	0.0537057	2
		1.59677	0.0263158	0.0309278	0.0493848	0.0470607	0.00081389	0.000813229	95.2939	0.081389	3
		1.59677	0.0263158	0.0416667	0.0665323	0.0623819	0.00109649	0.00109529	93.7618	0.109649	4
		1.59677	0.0263158	0.0526316	0.0840407	0.0775255	0.00138504	0.00138313	92.2475	0.138504	5
		1.59677	0.0263158	0.0638298	0.101922	0.0924945	0.00167973	0.00167691	90.7505	0.167973	6
		1.59677	0.0263158	0.0752688	0.120187	0.107292	0.00198076	0.00197684	89.2708	0.198076	7
		1.59677	0.0263158	0.0869565	0.13885	0.121921	0.00228833	0.00228311	87.8079	0.228833	8
		1.59677	0.0263158	0.0989011	0.157923	0.136385	0.00260266	0.0025959	86.3615	0.260266	9
		1.59677	0.0263158	0.111111	0.177419	0.150685	0.00292398	0.00291545	84.9315	0.292398	10
		1.59677	0.0263158	0.123596	0.197354	0.164825	0.00325251	0.00324197	83.5175	0.325251	11
		1.59677	0.0263158	0.136364	0.217742	0.178808	0.00358852	0.00357569	82.1192	0.358852	12
		1.59677	0.0263158	0.149425	0.238598	0.192636	0.00393224	0.00391684	80.7364	0.393224	13
		1.59677	0.0263158	0.162791	0.25994	0.206311	0.00428397	0.00426569	79.3689	0.428397	14
		1.59677	0.0263158	0.176471	0.281784	0.219837	0.00464396	0.0046225	78.0163	0.464396	15
		1.59677	0.0263158	0.190476	0.304147	0.233216	0.00501253	0.00498753	76.6784	0.501253	16
		1.59677	0.0263158	0.204819	0.32705	0.246449	0.00538998	0.00536108	75.3551	0.538998	17
		1.59677	0.0263158	0.219512	0.350511	0.25954	0.00577664	0.00574346	74.046	0.577664	18
		1.59677	0.0263158	0.234568	0.374552	0.27249	0.00617284	0.00613497	72.751	0.617284	19
		1.59677	0.0263158	0.25	0.399194	0.285303	0.00657895	0.00653595	71.4697	0.657895	20
		1.59677	0.0263158	0.265823	0.424459	0.297979	0.00699534	0.00694674	70.2021	0.699534	21
		1.59677	0.0263158	0.282051	0.450372	0.310522	0.0074224	0.00736772	68.9478	0.74224	22
		1.59677	0.0263158	0.298701	0.476959	0.322933	0.00786056	0.00779925	67.7067	0.786056	23
		1.59677	0.0263158	0.315789	0.504244	0.335214	0.00831025	0.00824176	66.4786	0.831025	24
		1.59677	0.0263158	0.333333	0.532258	0.347368	0.00877193	0.00869565	65.2632	0.877193	25
		1.59677	0.0263158	0.351351	0.561029	0.359397	0.00924609	0.00916138	64.0603	0.924609	26
		1.59677	0.0263158	0.369863	0.590588	0.371302	0.00973324	0.00963941	62.8698	0.973324	27
		1.59677	0.0263158	0.388889	0.620968	0.383085	0.0102339	0.0101302	61.6915	1.02339	28
		1.59677	0.0263158	0.408451	0.652204	0.394748	0.0107487	0.0106344	60.5252	1.07487	29
		1.59677	0.0263158	0.428571	0.684332	0.406293	0.0112782	0.0111524	59.3707	1.12782	30
		1.59677	0.0263158	0.449275	0.717391	0.417722	0.011823	0.0116849	58.2278	1.1823	31
		1.59677	0.0263158	0.470588	0.751423	0.429036	0.0123839	0.0122324	57.0964	1.23839	32
		1.59677	0.0263158	0.492537	0.786471	0.440237	0.0129615	0.0127957	55.9763	1.29615	33
		1.59677	0.0263158	0.515152	0.822581	0.451327	0.0135566	0.0133753	54.8673	1.35566	34
		1.59677	0.0263158	0.538462	0.859801	0.462308	0.01417	0.0139721	53.7692	1.417	35
		1.59677	0.0263158	0.5625	0.898185	0.473181	0.0148026	0.0145867	52.6819	1.48026	36
		1.59677	0.0263158	0.587302	0.937788	0.483948	0.0154553	0.0152201	51.6052	1.54553	37
		1.59677	0.0263158	0.612903	0.978668	0.49461	0.016129	0.015873	50.539	1.6129	38
		1.59677	0.0263158	0.639344	1.02089	0.505168	0.0168248	0.0165465	49.4832	1.68248	39
		1.59677	0.0263158	0.666667	1.06452	0.515625	0.0175439	0.0172414	48.4375	1.75439	40
		1.59677	0.0263158	0.694915	1.10962	0.525982	0.0182872	0.0179588	47.4018	1.82872	41
		1.59677	0.0263158	0.724138	1.15628	0.536239	0.0190563	0.0186999	46.3761	1.90563	42
		1.59677	0.0263158	0.754386	1.20458	0.5464	0.0198523	0.0194658	45.36	1.98523	43
		1.59677	0.0263158	0.785714	1.25461	0.556464	0.0206767	0.0202578	44.3536	2.06767	44
		1.59677	0.0263158	0.818182	1.30645	0.566434	0.0215311	0.0210773	43.3566	2.15311	45
		1.59677	0.0263158	0.851852	1.36022	0.57631	0.0224172	0.0219256	42.369	2.24172	46
		1.59677	0.0263158	0.886792	1.41601	0.586094	0.0233366	0.0228045	41.3906	2.33366	47
		1.59677	0.0263158	0.923077	1.47395	0.595787	0.0242915	0.0237154	40.4213	2.42915	48
		1.59677	0.0263158	0.960784	1.53416	0.605391	0.0252838	0.0246603	39.4609	2.52838	49
		1.59677	0.0263158	1	1.59677	0.614907	0.0263158	0.025641	38.5093	2.63158	50
		1.59677	0.0263158	1.04082	1.66195	0.624335	0.0273899	0.0266597	37.5665	2.73899	51
		1.59677	0.0263158	1.08333	1.72984	0.633678	0.0285088	0.0277186	36.6322	2.85088	52
		1.59677	0.0263158	1.12766	1.80062	0.642936	0.0296753	0.02882	35.7064	2.96753	53
		1.59677	0.0263158	1.17391	1.87447	0.65211	0.0308924	0.0299667	34.789	3.08924	54
		1.59677	0.0263158	1.22222	1.95161	0.661202	0.0321637	0.0311615	33.8798	3.21637	55
		1.59677	0.0263158	1.27273	2.03226	0.670213	0.0334928	0.0324074	32.9787	3.34928	56
		1.59677	0.0263158	1.32558	2.11665	0.679143	0.0348837	0.0337079	32.0857	3.48837	57
		1.59677	0.0263158	1.38095	2.20507	0.687994	0.0363409	0.0350665	31.2006	3.63409	58
		1.59677	0.0263158	1.43902	2.2978	0.696767	0.0378691	0.0364873	30.3233	3.78691	59
		1.59677	0.0263158	1.5	2.39516	0.705463	0.0394737	0.0379747	29.4537	3.94737	60
		1.59677	0.0263158	1.5641	2.49752	0.714083	0.0411606	0.0395334	28.5917	4.11606	61
		1.59677	0.0263158	1.63158	2.60526	0.722628	0.0429363	0.0411687	27.7372	4.29363	62
		1.59677	0.0263158	1.7027	2.71883	0.731098	0.044808	0.0428863	26.8902	4.4808	63
		1.59677	0.0263158	1.77778	2.83871	0.739496	0.0467836	0.0446927	26.0504	4.67836	64
		1.59677	0.0263158	1.85714	2.96544	0.747821	0.0488722	0.046595	25.2179	4.88722	65
		1.59677	0.0263158	1.94118	3.09962	0.756075	0.0510836	0.0486009	24.3925	5.10836	66
		1.59677	0.0263158	2.0303	3.24194	0.764259	0.053429	0.0507192	23.5741	5.3429	67
		1.59677	0.0263158	2.125	3.39315	0.772373	0.0559211	0.0529595	22.7627	5.59211	68
		1.59677	0.0263158	2.22581	3.55411	0.780418	0.0585739	0.0553328	21.9582	5.85739	69
		1.59677	0.0263158	2.33333	3.72581	0.788396	0.0614035	0.0578512	21.1604	6.14035	70
		1.59677	0.0263158	2.44828	3.90934	0.796307	0.0644283	0.0605286	20.3693	6.44283	71
		1.59677	0.0263158	2.57143	4.10599	0.804152	0.0676692	0.0633803	19.5848	6.76692	72
		1.59677	0.0263158	2.7037	4.3172	0.811931	0.0711501	0.066424	18.8069	7.11501	73
		1.59677	0.0263158	2.84615	4.54467	0.819646	0.0748988	0.0696798	18.0354	7.48988	74
		1.59677	0.0263158	3	4.79032	0.827298	0.0789474	0.0731707	17.2702	7.89474	75
		1.59677	0.0263158	3.16667	5.05645	0.834887	0.0833333	0.0769231	16.5113	8.33333	76
		1.59677	0.0263158	3.34783	5.34572	0.842414	0.0881007	0.0809674	15.7586	8.81007	77
		1.59677	0.0263158	3.54545	5.66129	0.849879	0.0933014	0.0853392	15.0121	9.33014	78
		1.59677	0.0263158	3.7619	6.00691	0.857284	0.0989975	0.0900798	14.2716	9.89975	79
		1.59677	0.0263158	4	6.3871	0.864629	0.105263	0.0952381	13.5371	10.5263	80
		1.59677	0.0263158	4.26316	6.8073	0.871915	0.112188	0.100872	12.8085	11.2188	81
		1.59677	0.0263158	4.55556	7.27419	0.879142	0.119883	0.10705	12.0858	11.9883	82
		1.59677	0.0263158	4.88235	7.79602	0.886312	0.128483	0.113855	11.3688	12.8483	83
		1.59677	0.0263158	5.25	8.38306	0.893425	0.138158	0.121387	10.6575	13.8158	84
		1.59677	0.0263158	5.66667	9.04839	0.900482	0.149123	0.129771	9.95185	14.9123	85
		1.59677	0.0263158	6.14286	9.80876	0.907482	0.161654	0.139159	9.25176	16.1654	86
		1.59677	0.0263158	6.69231	10.6861	0.914428	0.176113	0.149742	8.55717	17.6113	87
		1.59677	0.0263158	7.33333	11.7097	0.92132	0.192982	0.161765	7.86802	19.2982	88
		1.59677	0.0263158	8.09091	12.9194	0.928158	0.212919	0.175542	7.18424	21.2919	89
		1.59677	0.0263158	9	14.371	0.934942	0.236842	0.191489	6.50577	23.6842	90
		1.59677	0.0263158	10.1111	16.1452	0.941675	0.266082	0.210162	5.83255	26.6082	91
		1.59677	0.0263158	11.5	18.3629	0.948355	0.302632	0.232323	5.16451	30.2632	92
		1.59677	0.0263158	13.2857	21.2143	0.954984	0.349624	0.259053	4.50161	34.9624	93
		1.59677	0.0263158	15.6667	25.0161	0.961562	0.412281	0.291925	3.84377	41.2281	94
		1.59677	0.0263158	19	30.3387	0.968091	0.5	0.333333	3.19094	50	95
		1.59677	0.0263158	24	38.3226	0.974569	0.631579	0.387097	2.54307	63.1579	96
		1.59677	0.0263158	32.3333	51.629	0.980999	0.850877	0.459716	1.90009	85.0877	97
		1.59677	0.0263158	49	78.2419	0.98738	1.28947	0.563218	1.26196	128.947	98
		1.59677	0.0263158	99	158.081	0.993714	2.60526	0.722628	0.628612	260.526	99
		1.59677	0.0263158	#DIV/0!	#DIV/0!	#DIV/0!	#DIV/0!	#DIV/0!	#DIV/0!	#DIV/0!	100
						0
						0
						0
						0
						0
						0
						0
						0
						0
						0
						0
